# Supplementary material for: Improved lyophilization conditions for long-term storage of bacteriophages
Source: Sci Rep. 2019 Oct 23;9:15242. doi: 10.1038/s41598-019-51742-4 (PMC6811570; doi:10.1038/s41598-019-51742-4)
Supplement: Supplementary file 1 — Dataset 1 [file 41598_2019_51742_MOESM1_ESM.xlsx]

## Sheet: PFU pre-& post- lyophilization
Stabilizer/Phage	Before lyophilization data 1	Before lyophilization data 2	After lyophilization Escherichia phage myPSH2311 data 1	After lyophilization Escherichia phage myPSH2311 data 2	After lyophilization Klebsiella phage myPSH1235 data 1	After lyophilization Klebsiella phage myPSH1235 data 2	After lyophilization Enterobacter phage myPSH1140 data 1	After lyophilization Enterobacter phage myPSH1140 data 2
	PFU/mL	PFU/mL	PFU/mL	PFU/mL	PFU/mL	PFU/mL	PFU/mL	PFU/mL
0.5M Glucose	110000000	310000000	7000000	20000000	22000000	6540000	10000	100000
1.0M Glucose	110000000	310000000	600000	56000000	1000	1000000	100000	10000
0.5M Sucrose	110000000	310000000	130000000	55700000	56200000	810000000	34000000	100000000
1.0M Sucrose	110000000	310000000	210000000	100000	75600000	923000000	230000000	45000000
0.5M Mannitol	110000000	310000000	8000000	900000	8000000	900000	100000	10000
1.0M Mannitol	110000000	310000000	70000	500000	1000000	1000	10000	100000
1% Gelatin	110000000	310000000	24000000	69000000	1000000	660000000	63000000	132000000
2% Gelatin	110000000	310000000	17000000	9000000	50000000	10000000	53000000	210000000
0.1M PEG6000	110000000	310000000	100000	8000	1000	10000	10000	100
0.5M PEG6000	110000000	310000000	100	10000	1000	100000	100	100000
0.5M Sorbitol	110000000	310000000	8000000	100000	10000	345000	1000000	54000000
1.0M Sorbitol	110000000	310000000	156300	1000000	900000	987000	56673	100000
Glucose+Gelatin	110000000	310000000	9000000	100000	100000	1000000	1000000	100000
Sucrose+Gelatin	110000000	310000000	33000000	100000000	64000000	250000000	1000000	160000000

## Sheet: After lyophilization ECP 4C
Stabilizers/Period	Before lyophilization data 1	Before lyophilization data 2	0 days data 1	0 days data 2	4 weeks after lyophilization data 1	4 weeks after lyophilization data 2	5 months after lyophilization data 1	5 months after lyophilization data 2	10 months after lyophilization data 1	10 months after lyophilization data 2	15 months after lyophilization data 1	15 months after lyophilization data 2	20 months after lyophilization data 1	20 months after lyophilization data 2
	PFU/mL	PFU/mL	PFU/mL	PFU/mL	PFU/mL	PFU/mL	PFU/mL	PFU/mL	PFU/mL	PFU/mL	PFU/mL	PFU/mL	PFU/mL	PFU/mL
Without lyophilization	110000000	310000000	110000000	310000000	5600000	3450000	765000	23000	50400	1000	1200	1640	123	150
0.5M Sucrose	110000000	310000000	130000000	55700000	56700000	778000000	24000000	347000000	15200000	270000000	1000000	34000000	1000000	10000000
1.0M Sucrose	110000000	310000000	210000000	100000	97000000	650000000	943000000	26700000	120000000	19600000	1000000	34000000	1000000	10000000
1% Gelatin	110000000	310000000	24000000	69000000	10000000	10000000	67000000	1000000	78000000	1000000	34500000	5030000	30000000	1000000
2% Gelatin	110000000	310000000	17000000	9000000	25000000	9000000	10000000	1000000	77900000	1000000	67000000	1000000	78900000	1000000
Sucrose+Gelatin	110000000	310000000	33000000	100000000	56000000	760000000	1000000	680000000	1000000	590000000	1000000	457000000	1974000	564000000

## Sheet: After lyophilization ECP 37C
Stabilizers/Period	Before lyophilization data 1	Before lyophilization data 2	0 days data 1	0 days data 2	4 weeks after lyophilization data 1	4 weeks after lyophilization data 2	5 months after lyophilization data 1	5 months after lyophilization data 2	10 months after lyophilization data 1	10 months after lyophilization data 2	15 months after lyophilization data 1	15 months after lyophilization data 2	20 months after lyophilization data 1	20 months after lyophilization data 2
	PFU/mL	PFU/mL	PFU/mL	PFU/mL	PFU/mL	PFU/mL	PFU/mL	PFU/mL	PFU/mL	PFU/mL	PFU/mL	PFU/mL	PFU/mL	PFU/mL
Without lyophilization	110000000	310000000	110000000	310000000	764000	379000	125	230
0.5M Sucrose	110000000	310000000	130000000	55700000	56000000	100000000	56700000	1000000	100000000	10000000	3450000	2850000	1450000	2780000
1.0M Sucrose	110000000	310000000	210000000	100000	1000000	860000000	100000	34500000	100000000	1000000	1670000	5640000	1700000	2400000
1% Gelatin	110000000	310000000	24000000	69000000	10000000	10000000	23000000	5100000	710000000	10000000	6730000	2150000	5700000	6900000
2% Gelatin	110000000	310000000	17000000	9000000	10000000	1000000	51000000	1890000	590000000	6600000	1560000	1940000	3200000	1700000
Sucrose+Gelatin	110000000	310000000	33000000	100000000	10000000	656000000	1000000	467000000	436000000	1000000	26300000	1830000	2200000	2100000

## Sheet: After lyophilization KPP 4C
Stabilizers/Period	Before lyophilization data 1	Before lyophilization data 2	0 days data 1	0 days data 2	4 weeks after lyophilization data 1	4 weeks after lyophilization data 2	5 months after lyophilization data 1	5 months after lyophilization data 2	10 months after lyophilization data 1	10 months after lyophilization data 2	15 months after lyophilization data 1	15 months after lyophilization data 2	20 months after lyophilization data 1	20 months after lyophilization data 2
	PFU/mL	PFU/mL	PFU/mL	PFU/mL	PFU/mL	PFU/mL	PFU/mL	PFU/mL	PFU/mL	PFU/mL	PFU/mL	PFU/mL	PFU/mL	PFU/mL
Without lyophilization	110000000	310000000	110000000	310000000	360000	690000	35600	19800	1256	2340	170	100
0.5M Sucrose	110000000	310000000	562000000	81000000	34000000	577000000	31000000	267000000	36000000	68000000	59000000	1100000	56900000	1000000
1.0M Sucrose	110000000	310000000	756000000	92300000	1000000	345000000	15900000	23400000	57000000	1000000	32000000	1600000	28000000	8000000
1% Gelatin	110000000	310000000	10000000	660000000	1000000	456000000	45000000	29600000	32000000	1000000	73000000	1000000	58800000	1000000
2% Gelatin	110000000	310000000	50000000	10000000	14500000	1000000	49100000	1000000	5620000	1000000	1000000	1700000	6400000	1000000
Sucrose+Gelatin	110000000	310000000	64000000	250000000	45200000	878000000	1000000	676000000	177000000	3240000	34000000	1200000	99000000	6700000

## Sheet: After lyophilization KPP 37C
Stabilizers/Period	Before lyophilization data 1	Before lyophilization data 2	0 days data 1	0 days data 2	4 weeks after lyophilization data 1	4 weeks after lyophilization data 2	5 months after lyophilization data 1	5 months after lyophilization data 2	10 months after lyophilization data 1	10 months after lyophilization data 2	15 months after lyophilization data 1	15 months after lyophilization data 2	20 months after lyophilization data 1	20 months after lyophilization data 2
	PFU/mL	PFU/mL	PFU/mL	PFU/mL	PFU/mL	PFU/mL	PFU/mL	PFU/mL	PFU/mL	PFU/mL	PFU/mL	PFU/mL	PFU/mL	PFU/mL
Without lyophilization	110000000	310000000	110000000	310000000	890000	350000	425	457
0.5M Sucrose	110000000	310000000	562000000	81000000	56600000	455000000	34500000	896000000	23000000	87000000	2560000	4560000	2500000	321000
1.0M Sucrose	110000000	310000000	756000000	92300000	1000000	444000000	57800000	31100000	45500000	1000000	5340000	1240000	42200000	174000
1% Gelatin	110000000	310000000	10000000	660000000	8670000	355000000	85600000	46500000	10000000	1000000	3560000	5440000	4520000	533000
2% Gelatin	110000000	310000000	50000000	10000000	26300000	1000000	59800000	1000000	2350000	5600000	1320000	2330000	14320000	130000
Sucrose+Gelatin	110000000	310000000	64000000	250000000	41200000	100000000	5640000	210000000	42300000	1000000	2130000	5440000	1520000	145000

## Sheet: After lyophilization ELP 4C
Stabilizers/Period	Before lyophilization data 1	Before lyophilization data 2	0 days data 1	0 days data 2	4 weeks after lyophilization data 1	4 weeks after lyophilization data 2	5 months after lyophilization data 1	5 months after lyophilization data 2	10 months after lyophilization data 1	10 months after lyophilization data 2	15 months after lyophilization data 1	15 months after lyophilization data 2	20 months after lyophilization data 1	20 months after lyophilization data 2
	PFU/mL	PFU/mL	PFU/mL	PFU/mL	PFU/mL	PFU/mL	PFU/mL	PFU/mL	PFU/mL	PFU/mL	PFU/mL	PFU/mL	PFU/mL	PFU/mL
Without lyophilization	110000000	310000000	110000000	310000000	500000	300000	32500	15000	1256	1450	100	135
0.5M Sucrose	110000000	310000000	340000000	100000000	35600000	212000000	14000000	257000000	22300000	330000000	2450000	33000000	2230000	63000000
1.0M Sucrose	110000000	310000000	230000000	45000000	21000000	921000000	230000000	45500000	451000000	12000000	4500000	66600000	4550000	41000000
1% Gelatin	110000000	310000000	63000000	132000000	340000000	7640000	53000000	4320000	56000000	3440000	45000000	1500000	4500000	550000
2% Gelatin	110000000	310000000	53000000	210000000	2340000	32000000	23400000	9340000	16000000	8550000	67000000	1100000	55000000	5600000
Sucrose+Gelatin	110000000	310000000	1000000	160000000	41000000	5500000	4780000	576000000	6700000	567000000	2330000	223000000	4560000	31000000

## Sheet: After lyophilization ELP 37C
Stabilizers/Period	Before lyophilization data 1	Before lyophilization data 2	0 days data 1	0 days data 2	4 weeks after lyophilization data 1	4 weeks after lyophilization data 2	5 months after lyophilization data 1	5 months after lyophilization data 2	10 months after lyophilization data 1	10 months after lyophilization data 2	15 months after lyophilization data 1	15 months after lyophilization data 2	20 months after lyophilization data 1	20 months after lyophilization data 2
	PFU/mL	PFU/mL	PFU/mL	PFU/mL	PFU/mL	PFU/mL	PFU/mL	PFU/mL	PFU/mL	PFU/mL	PFU/mL	PFU/mL	PFU/mL	PFU/mL
Without lyophilization	110000000	310000000	110000000	310000000	536000	797000	450	510
0.5M Sucrose	110000000	310000000	340000000	100000000	31300000	756000000	23300000	3450000	97000000	5610000	2350000	4550000	1350000	6700000
1.0M Sucrose	110000000	310000000	230000000	45000000	4500000	560000000	2670000	44000000	4320000	9200000	3220000	1200000	1700000	1960000
1% Gelatin	110000000	310000000	63000000	132000000	56000000	90000000	33500000	4210000	21000000	7830000	1500000	2400000	200000	2400000
2% Gelatin	110000000	310000000	53000000	210000000	81000000	4300000	46000000	5430000	6500000	9850000	1600000	1900000	1440000	2670000
Sucrose+Gelatin	110000000	310000000	1000000	160000000	24000000	340000000	5660000	340000000	47000000	8440000	1990000	3470000	3470000	1070000

## Sheet: Cocktail after lyophilization4C
Stabilizers/Period	Before lyophilization data 1	Before lyophilization data 2	0 days data 1	0 days data 2	4 weeks after lyophilization data 1	4 weeks after lyophilization data 2	5 months after lyophilization data 1	5 months after lyophilization data 2	10 months after lyophilization data 1	10 months after lyophilization data 2	15 months after lyophilization data 1	15 months after lyophilization data 2	20 months after lyophilization data 1	20 months after lyophilization data 2
	PFU/mL	PFU/mL	PFU/mL	PFU/mL	PFU/mL	PFU/mL	PFU/mL	PFU/mL	PFU/mL	PFU/mL	PFU/mL	PFU/mL	PFU/mL	PFU/mL
Without lyophilization	110000000	310000000	110000000	310000000	792000	436000	1250	1430
0.5M Sucrose	110000000	310000000	434000000	21000000	23000000	6700000	25200000	342000	26500000	4300000	4330000	752000	1340000	240000
1.0M Sucrose	110000000	310000000	34000000	4870000	60000000	7000000	6540000	173000	7210000	155000	2140000	570000	1790000	200000
1% Gelatin	110000000	310000000	5430000	45000000	31000000	562000	267000	6420000	653000	6330000	543000	5430000	150000	56000
2% Gelatin	110000000	310000000	145000	5430000	432000	9600000	152000	5220000	142000	194000	433000	673000	520000	540000
Sucrose+Gelatin	110000000	310000000	36000000	650000000	3100000	38000000	2410000	6330000	5430000	1780000	5210000	844000	1850000	157000

## Sheet: Cocktail afterlyophilization37C
Stabilizers/Period	Before lyophilization data 1	Before lyophilization data 2	0 days data 1	0 days data 2	4 weeks after lyophilization data 1	4 weeks after lyophilization data 2	5 months after lyophilization data 1	5 months after lyophilization data 2	10 months after lyophilization data 1	10 months after lyophilization data 2	15 months after lyophilization data 1	15 months after lyophilization data 2	20 months after lyophilization data 1	20 months after lyophilization data 2
	PFU/mL	PFU/mL	PFU/mL	PFU/mL	PFU/mL	PFU/mL	PFU/mL	PFU/mL	PFU/mL	PFU/mL	PFU/mL	PFU/mL	PFU/mL	PFU/mL
Without lyophilization	110000000	310000000	110000000	310000000	3450	1500
0.5M Sucrose	110000000	310000000	434000000	21000000	4500000	540000	2430000	135000	350000	7650000	13000	260000	50000	16000
1.0M Sucrose	110000000	310000000	34000000	4870000	2100000	340000	16000	600000	13500	250000	56000	152000	65000	200000
1% Gelatin	110000000	310000000	5430000	45000000	6000000	190000	143000	1360000	150000	1000000	14700	470000	1400	15000
2% Gelatin	110000000	310000000	145000	5430000	435000	5400000	653000	2650000	960000	190000	16000	430000	1500	167000
Sucrose+Gelatin	110000000	310000000	36000000	650000000	6000000	26000000	5430000	6540000	5430000	2750000	543000	1600000	15400	543000
